# Supplementary material for: Impact of complex medication regimens on adherence in multimorbidity senior citizen – Study from Nepal
Source: PLoS One. 2026 Apr 20;21(4):e0345802. doi: 10.1371/journal.pone.0345802 (PMC13094964; doi:10.1371/journal.pone.0345802)
Supplement: S1 Data — (XLSX) [file pone.0345802.s001.xlsx]

## Sheet: Data
Age	Gender	Ethnicity	Education	NoOfCD	Hypertension	Diabetes	Dyslipidemia	Anemia	BPH	GERD	Thyroid	Asthma	COPD	Kidney	RTI	DryEye	Anxiety	Muscoskeletal	TotalMedication	Help	DosageForm	DosingFrequency	AddDirection	MRCI	MGLA1	MGLA2	MGLA3	MGLA4	MGLA_Score
64	1	2	4	2	1	1	0	0	0	0	0	0	0	0	0	0	0	0	3	0	1	4	3	8	0	0	0	0	0
64	1	2	4	2	1	1	0	0	0	0	0	0	0	0	0	0	0	0	3	0	1	4	3	8	0	0	0	0	0
64	1	2	4	2	1	1	0	0	0	0	0	0	0	0	0	0	0	0	3	0	1	4	3	8	0	0	0	0	0
67	2	6	1	2	1	1	0	0	0	0	0	0	0	0	0	0	0	0	2	1	1	2	2	5	0	0	0	0	0
67	2	6	1	2	1	1	0	0	0	0	0	0	0	0	0	0	0	0	2	1	1	2	2	5	0	0	0	0	0
67	2	6	1	2	1	1	0	0	0	0	0	0	0	0	0	0	0	0	2	1	1	2	2	5	0	0	0	0	0
63	2	3	2	2	0	1	1	0	0	0	0	0	0	0	0	0	0	0	2	1	1	3	2	6	0	0	0	1	1
67	2	6	2	2	0	1	1	0	0	0	0	0	0	0	0	0	0	0	2	1	1	3	2	6	0	1	0	0	1
63	2	3	2	2	1	1	0	0	0	0	0	0	0	0	0	0	0	0	2	1	1	3	2	6	0	0	0	1	1
63	2	3	2	2	1	1	0	0	0	0	0	0	0	0	0	0	0	0	2	1	1	3	2	6	0	0	0	1	1
67	2	6	2	2	1	1	0	0	0	0	0	0	0	0	0	0	0	0	2	1	1	3	2	6	0	1	0	0	1
67	2	6	2	2	0	1	1	0	0	0	0	0	0	0	0	0	0	0	2	1	1	3	2	6	0	1	0	0	1
67	2	6	2	2	0	1	0	0	0	0	0	0	0	0	0	0	0	0	2	1	1	3	2	6	0	1	0	0	1
67	2	6	1	2	1	0	1	0	0	0	0	0	0	0	0	0	0	0	2	1	1	2	2	5	0	1	0	0	1
67	1	6	2	2	0	1	0	0	0	0	1	0	0	0	0	0	0	0	2	0	1	1	2	4	0	1	0	0	1
67	1	6	2	2	0	1	0	0	0	0	1	0	0	0	0	0	0	0	2	0	1	1	2	4	1	0	1	1	3
67	1	6	2	2	1	0	0	0	0	0	1	0	0	0	0	0	0	0	2	0	1	1	2	4	0	1	1	1	3
67	1	6	2	2	1	0	0	0	0	0	1	0	0	0	0	0	0	0	2	0	1	1	2	4	1	1	1	0	3
81	2	5	1	2	1	0	0	0	0	0	0	0	1	0	0	0	0	0	5	1	5	9	3	17	1	0	1	1	3
90	2	5	1	2	1	0	1	0	0	0	0	0	0	0	0	0	0	0	2	1	1	2	2	5	1	0	1	1	3
90	2	5	1	2	1	0	1	0	0	0	0	0	0	0	0	0	0	0	2	1	1	2	2	5	1	0	1	1	3
90	2	5	1	2	1	0	1	0	0	0	0	0	0	0	0	0	0	0	2	1	1	2	2	5	1	0	1	1	3
90	2	5	1	2	1	1	0	0	0	0	0	0	0	0	0	0	0	0	2	1	1	2	2	5	1	0	1	1	3
81	2	5	1	2	0	0	0	0	0	1	0	0	1	0	0	0	0	0	5	1	5	8	3	16	1	1	1	1	4
62	2	6	1	2	0	1	0	0	0	0	1	0	0	0	0	0	0	0	3	1	3	6	3	12	1	1	1	1	4
62	2	6	1	2	0	1	0	0	0	0	1	0	0	0	0	0	0	0	3	1	3	6	3	12	1	1	1	1	4
62	2	6	1	2	0	1	0	0	0	0	1	0	0	0	0	0	0	0	3	1	3	6	3	12	1	1	1	1	4
60	1	6	4	2	1	0	0	0	0	0	0	0	1	0	0	0	0	0	4	1	7	7	4	18	0	0	0	0	0
74	2	6	2	2	1	0	0	0	0	0	0	0	1	0	0	0	0	0	5	1	5	8	5	18	0	0	0	0	0
74	2	6	2	2	1	0	0	0	0	0	0	0	1	0	0	0	0	0	4	1	7	6	4	17	0	0	0	0	0
74	2	6	2	2	1	0	0	0	0	0	0	0	1	0	0	0	0	0	3	1	5	6	5	16	0	0	0	0	0
66	2	6	2	2	1	0	0	0	0	0	0	0	1	0	0	0	0	0	5	1	5	6	5	16	0	0	0	0	0
65	2	2	1	2	1	0	1	0	0	0	0	0	0	0	0	0	0	0	5	0	1	6	9	16	0	0	0	0	0
60	2	6	4	2	1	0	0	0	0	0	0	0	1	0	0	0	0	0	4	1	7	4	4	15	0	0	0	0	0
60	2	6	4	2	1	0	0	0	0	0	0	0	1	0	0	0	0	0	4	1	7	4	4	15	0	0	0	0	0
74	2	6	2	2	1	0	0	0	0	0	0	0	1	0	0	0	0	0	3	1	5	5	4	14	0	0	0	0	0
90	2	5	1	2	0	0	0	1	0	0	0	0	0	0	1	0	0	0	3	1	1	8	3	12	0	0	0	0	0
90	2	5	1	2	0	0	0	1	0	0	0	0	0	0	1	0	0	0	3	1	1	8	3	12	0	0	0	0	0
90	2	5	1	2	0	0	0	1	0	0	0	0	0	0	1	0	0	0	3	1	1	8	3	12	0	0	0	0	0
75	2	6	3	2	0	0	1	0	0	0	0	1	0	0	0	0	0	0	3	1	5	3	3	11	0	0	0	0	0
75	2	6	3	2	0	0	1	0	0	0	0	1	0	0	0	0	0	0	3	1	5	3	3	11	0	0	0	0	0
75	2	6	3	2	0	0	1	0	0	0	0	1	0	0	0	0	0	0	3	1	5	3	3	11	0	0	0	0	0
75	2	6	3	2	0	0	1	0	0	0	0	1	0	0	0	0	0	0	3	1	5	3	3	11	0	0	0	0	0
66	2	2	1	2	0	0	0	1	0	0	0	0	0	0	1	0	0	0	4	1	1	6	4	11	0	0	0	0	0
66	1	2	1	2	0	0	0	1	0	0	0	0	0	0	1	0	0	0	4	1	1	6	4	11	0	0	0	0	0
66	1	2	1	2	0	0	0	1	0	0	0	0	0	0	1	0	0	0	4	1	1	6	4	11	0	0	0	0	0
66	2	6	2	2	1	0	0	0	0	0	0	0	1	0	0	0	0	0	3	1	6	4	0	10	0	0	0	0	0
62	2	4	1	2	1	1	0	0	0	0	0	0	0	0	0	0	0	0	4	1	1	5	4	10	0	0	0	0	0
62	2	4	1	2	1	1	0	0	0	0	0	0	0	0	0	0	0	0	4	1	1	4	5	10	0	0	0	0	0
60	2	6	3	2	1	1	0	0	0	0	0	0	0	0	0	0	0	0	4	0	1	5	4	10	0	0	0	0	0
75	2	5	4	2	0	0	1	1	0	0	0	0	0	0	0	0	0	0	4	1	1	5	4	10	0	0	0	0	0
60	1	6	3	2	1	1	0	0	0	0	0	0	0	0	0	0	0	0	4	0	1	5	4	10	0	0	0	0	0
75	1	5	4	2	0	0	1	1	0	0	0	0	0	0	0	0	0	0	4	1	1	5	4	10	0	0	0	0	0
75	1	5	4	2	0	0	1	1	0	0	0	0	0	0	0	0	0	0	4	1	1	5	4	10	0	0	0	0	0
75	2	5	3	2	1	0	0	0	0	0	1	0	0	0	0	0	0	0	3	0	1	5	3	9	0	0	0	0	0
63	2	6	3	2	0	1	0	0	0	1	0	0	0	0	0	0	0	0	3	1	1	5	3	9	0	0	0	0	0
86	1	5	1	2	0	1	0	1	0	0	0	0	0	0	0	0	0	0	3	1	1	5	3	9	0	0	0	0	0
65	1	2	5	2	1	1	0	0	0	0	0	1	0	0	0	0	0	0	4	1	1	5	1	9	0	0	0	0	0
65	1	2	5	2	1	1	0	0	0	0	0	1	0	0	0	0	0	0	4	1	1	5	1	9	0	0	0	0	0
65	1	2	5	2	1	1	0	0	0	0	0	1	0	0	0	0	0	0	4	1	1	5	1	9	0	0	0	0	0
62	2	4	1	2	1	1	0	0	0	0	0	0	0	0	0	0	0	0	3	1	1	4	3	8	0	0	0	0	0
62	1	6	3	2	1	1	0	0	0	0	0	0	0	0	0	0	0	0	3	1	1	4	3	8	0	0	0	0	0
62	1	6	3	2	1	1	0	0	0	0	0	0	0	0	0	0	0	0	3	1	1	4	3	8	0	0	0	0	0
62	1	6	3	2	1	1	0	0	0	0	0	0	0	0	0	0	0	0	3	1	1	4	3	8	0	0	0	0	0
62	1	6	3	2	1	1	0	0	0	0	0	0	0	0	0	0	0	0	3	1	1	4	3	8	0	0	0	0	0
76	1	6	3	2	1	1	0	0	0	0	0	0	0	0	0	0	0	0	3	1	1	3	3	7	0	0	0	0	0
75	2	5	3	2	1	0	0	0	0	0	1	0	0	0	0	0	0	0	3	0	1	3	3	7	0	0	0	0	0
63	2	6	3	2	0	1	0	0	0	1	0	0	0	0	0	0	0	0	3	1	1	3	3	7	0	0	0	0	0
86	1	5	1	2	0	1	0	1	0	0	0	0	0	0	0	0	0	0	3	1	1	3	3	7	0	0	0	0	0
76	1	6	3	2	1	1	0	0	0	0	0	0	0	0	0	0	0	0	3	1	1	3	3	7	0	0	0	0	0
76	1	6	3	2	1	1	0	0	0	0	0	0	0	0	0	0	0	0	3	1	1	3	3	7	0	0	0	0	0
76	1	6	3	2	1	1	0	0	0	0	0	0	0	0	0	0	0	0	3	1	1	3	3	7	0	0	0	0	0
86	1	5	1	2	0	1	0	1	0	0	0	0	0	0	0	0	0	0	3	1	1	3	3	7	0	0	0	0	0
62	2	6	1	2	1	1	0	0	0	0	0	0	0	0	0	0	0	0	2	0	1	3	2	6	0	0	0	0	0
66	1	6	1	2	0	0	1	0	0	0	0	0	0	1	0	0	0	0	2	1	1	3	2	6	0	0	0	0	0
62	2	6	1	2	1	1	0	0	0	0	0	0	0	0	0	0	0	0	2	0	1	3	2	6	0	0	0	0	0
83	2	6	1	2	1	0	0	0	0	1	0	0	0	0	0	0	0	0	2	1	1	3	2	6	0	0	0	0	0
65	2	6	2	2	1	0	1	0	0	0	0	0	0	0	0	0	0	0	2	1	1	3	2	6	0	0	0	0	0
83	2	6	1	2	1	0	0	0	0	1	0	0	0	0	0	0	0	0	2	1	1	3	2	6	0	0	0	0	0
65	2	6	2	2	1	0	1	0	0	0	0	0	0	0	0	0	0	0	2	1	1	3	2	6	0	0	0	0	0
71	2	5	1	2	1	0	0	0	0	0	1	0	0	0	0	0	0	0	2	0	1	2	2	5	0	0	0	0	0
71	2	5	1	2	1	0	0	0	0	0	1	0	0	0	0	0	0	0	2	0	1	2	2	5	0	0	0	0	0
71	2	5	1	2	1	0	0	0	0	0	1	0	0	0	0	0	0	0	2	0	1	2	2	5	0	0	0	0	0
61	1	6	2	2	1	0	0	0	0	1	0	0	0	0	0	0	0	0	2	1	1	2	2	5	0	0	0	0	0
61	1	6	2	2	1	0	0	0	0	1	0	0	0	0	0	0	0	0	2	1	1	2	2	5	0	0	0	0	0
70	1	6	3	2	1	0	0	0	1	0	0	0	0	0	0	0	0	0	2	1	1	2	2	5	0	0	0	0	0
70	1	6	3	2	1	0	0	0	1	0	0	0	0	0	0	0	0	0	2	1	1	2	2	5	0	0	0	0	0
70	1	5	4	2	1	0	0	0	1	0	0	0	0	0	0	0	0	0	2	1	1	2	2	5	0	0	0	0	0
73	2	6	1	2	0	1	1	0	0	0	0	0	0	0	0	0	0	0	2	1	1	2	1	4	0	0	0	0	0
73	2	6	1	2	0	1	1	0	0	0	0	0	0	0	0	0	0	0	2	1	1	2	1	4	0	0	0	0	0
73	2	6	1	2	0	1	1	0	0	0	0	0	0	0	0	0	0	0	2	1	1	2	1	4	0	0	0	0	0
70	2	6	1	2	1	1	0	0	0	0	0	0	0	0	0	0	0	0	2	1	1	2	0	3	0	0	0	0	0
70	2	6	1	2	1	1	0	0	0	0	0	0	0	0	0	0	0	0	2	1	1	2	0	3	0	0	0	0	0
63	2	2	4	2	1	0	0	0	0	0	0	0	0	0	0	0	0	1	4	0	1	6.5	7	14.5	0	0	1	0	1
97	2	6	1	2	1	0	0	0	0	0	0	0	0	0	0	1	0	0	4	1	4	6	3	13	0	1	0	0	1
97	2	6	1	2	1	0	0	0	0	0	0	0	0	0	0	1	0	0	4	1	4	6	3	13	0	1	0	0	1
97	2	6	1	2	1	0	0	0	0	0	0	0	0	0	0	1	0	0	4	1	4	6	3	13	0	1	0	0	1
61	2	5	2	2	1	0	0	0	0	0	0	0	0	1	0	0	0	0	4	0	1	5	5	11	0	1	0	0	1
69	2	6	1	2	0	1	0	0	0	0	0	0	0	0	0	0	0	1	2	0	3	3	2	8	0	0	0	1	1
72	1	6	1	2	0	0	0	0	0	1	1	0	0	0	0	0	0	0	3	1	1	3	3	7	0	1	0	0	1
75	2	5	3	2	1	0	0	0	0	0	1	0	0	0	0	0	0	0	3	0	1	3	3	7	0	1	0	0	1
63	2	6	3	2	0	1	0	0	0	1	0	0	0	0	0	0	0	0	3	1	1	3	3	7	0	1	0	0	1
72	1	6	1	2	0	0	0	0	0	1	1	0	0	0	0	0	0	0	3	1	1	3	3	7	0	1	0	0	1
72	1	6	1	2	0	0	0	0	0	1	1	0	0	0	0	0	0	0	3	1	1	3	3	7	0	1	0	0	1
65	2	1	1	2	1	1	0	0	0	0	0	0	0	0	0	0	0	0	2	0	3	3	0	6	0	1	0	0	1
72	2	5	3	2	1	1	0	0	0	0	0	0	0	0	0	0	0	0	2	0	3	3	0	6	0	1	0	0	1
65	2	1	1	2	1	1	0	0	0	0	0	0	0	0	0	0	0	0	2	0	3	3	0	6	0	1	0	0	1
65	2	1	1	2	1	1	0	0	0	0	0	0	0	0	0	0	0	0	2	0	3	3	0	6	0	1	0	0	1
64	1	5	5	2	1	1	0	0	0	0	0	0	0	0	0	0	0	0	2	1	1	3	2	6	1	0	0	0	1
83	2	6	1	2	1	0	0	0	0	1	0	0	0	0	0	0	0	0	2	1	1	3	2	6	0	1	0	0	1
65	2	6	2	2	1	0	1	0	0	0	0	0	0	0	0	0	0	0	2	1	1	3	2	6	0	1	0	0	1
64	1	5	5	2	1	1	0	0	0	0	0	0	0	0	0	0	0	0	2	1	1	3	2	6	1	0	0	0	1
64	1	5	5	2	1	1	0	0	0	0	0	0	0	0	0	0	0	0	2	1	1	3	2	6	1	0	0	0	1
70	2	6	1	2	0	1	0	0	0	1	0	0	0	0	0	0	0	0	2	1	1	2.5	2	5.5	0	0	1	0	1
70	2	6	1	2	0	1	0	0	0	1	0	0	0	0	0	0	0	0	2	1	1	2.5	2	5.5	0	0	1	0	1
70	2	6	1	2	0	1	0	0	0	1	0	0	0	0	0	0	0	0	2	1	1	2.5	2	5.5	0	0	1	0	1
61	1	6	3	2	1	0	1	0	0	0	0	0	0	0	0	0	0	0	2	1	1	2	2	5	0	0	0	1	1
71	2	5	1	2	1	0	0	0	0	0	1	0	0	0	0	0	0	0	2	0	1	2	2	5	0	1	0	0	1
61	1	6	2	2	1	0	0	0	0	1	0	0	0	0	0	0	0	0	2	1	1	2	2	5	0	1	0	0	1
61	1	6	3	2	1	0	1	0	0	0	0	0	0	0	0	0	0	0	2	1	1	2	2	5	0	0	0	1	1
61	1	6	3	2	1	0	1	0	0	0	0	0	0	0	0	0	0	0	2	1	1	2	2	5	0	0	0	1	1
75	1	6	3	2	1	0	0	0	0	1	0	0	0	0	0	0	0	0	2	1	1	2	2	5	1	0	0	0	1
75	1	6	3	2	1	0	0	0	0	1	0	0	0	0	0	0	0	0	2	1	1	2	2	5	1	0	0	0	1
75	1	6	3	2	1	0	0	0	0	1	0	0	0	0	0	0	0	0	2	1	1	2	2	5	1	0	0	0	1
80	1	6	3	2	0	1	0	0	0	1	0	0	0	0	0	0	0	0	2	1	1	2	2	5	1	0	0	0	1
69	2	2	3	2	0	0	1	0	0	0	1	0	0	0	0	0	0	0	2	1	1	2	2	5	1	0	0	0	1
65	2	6	2	2	0	0	1	1	0	0	0	0	0	0	0	0	0	0	2	0	1	2	2	5	1	0	0	0	1
73	1	2	3	2	1	0	0	0	0	1	0	0	0	0	0	0	0	0	2	0	1	2	2	5	1	0	0	0	1
80	1	6	3	2	0	1	0	0	0	1	0	0	0	0	0	0	0	0	2	1	1	2	2	5	1	0	0	0	1
69	2	2	3	2	0	0	1	0	0	0	1	0	0	0	0	0	0	0	2	1	1	2	2	5	1	0	0	0	1
70	2	6	1	2	1	1	0	0	0	0	0	0	0	0	0	0	0	0	2	1	1	1	2	4	0	1	0	0	1
62	1	2	1	2	1	0	1	0	0	0	0	0	0	0	0	0	0	0	2	1	1	2	1	4	0	0	1	0	1
75	1	6	3	2	1	1	0	0	0	0	0	0	0	0	0	0	0	0	2	0	1	1	2	4	0	0	1	0	1
70	2	6	1	2	1	1	0	0	0	0	0	0	0	0	0	0	0	0	2	1	1	1	2	4	0	1	0	0	1
62	1	2	1	2	1	0	1	0	0	0	0	0	0	0	0	0	0	0	2	1	1	2	1	4	0	0	1	0	1
75	1	6	3	2	1	1	0	0	0	0	0	0	0	0	0	0	0	0	2	0	1	1	2	4	0	0	1	0	1
81	2	6	1	2	1	0	0	0	0	0	0	0	0	0	0	0	0	1	6	1	1	9	6	16	1	1	0	0	2
65	2	1	3	2	0	1	0	0	0	0	0	0	1	0	0	0	0	0	3	0	6	6	3	15	1	0	0	1	2
73	2	6	2	2	1	0	0	0	0	0	0	0	1	0	0	0	0	0	5	1	5	5	5	15	0	1	1	0	2
65	2	1	3	2	0	1	0	0	0	0	0	0	1	0	0	0	0	0	3	0	6	3	3	12	1	0	0	1	2
65	2	1	3	2	0	1	0	0	0	0	0	0	1	0	0	0	0	0	3	0	3	6	3	12	1	0	0	1	2
63	2	2	2	2	1	0	0	0	0	0	1	0	0	0	0	0	0	0	2	0	4	5	2	11	0	1	0	1	2
63	2	2	2	2	1	0	0	0	0	0	1	0	0	0	0	0	0	0	2	0	4	5	2	11	0	1	0	1	2
63	2	2	2	2	1	0	0	0	0	0	1	0	0	0	0	0	0	0	2	0	4	5	2	11	0	1	0	1	2
73	2	6	2	2	1	0	0	0	0	0	0	0	1	0	0	0	0	0	3	1	5	3	2	10	0	1	1	0	2
65	2	1	3	2	0	1	0	0	0	0	0	0	1	0	0	0	0	0	3	0	3	4	3	10	1	0	0	1	2
67	1	6	2	2	0	1	0	0	0	0	0	0	0	0	0	0	0	1	3	0	1	6	3	10	1	1	0	0	2
67	1	6	2	2	0	1	0	0	0	0	0	0	0	0	0	0	0	1	3	0	1	6	3	10	1	1	0	0	2
78	2	5	3	2	0	0	0	0	0	1	1	0	0	0	0	0	0	0	4	0	1	3	4	8	1	1	0	0	2
78	2	5	3	2	0	0	0	0	0	1	1	0	0	0	0	0	0	0	4	0	1	3	4	8	1	1	0	0	2
69	2	1	1	2	0	1	0	0	0	0	1	0	0	0	0	0	0	0	3	0	1	3	3	7	1	0	1	0	2
68	2	6	1	2	1	1	0	0	0	0	0	0	0	0	0	0	0	0	3	0	1	3	3	7	1	0	0	1	2
69	2	1	1	2	0	1	0	0	0	0	1	0	0	0	0	0	0	0	3	0	1	3	3	7	1	0	1	0	2
66	1	2	3	2	0	0	1	0	0	0	0	0	0	1	0	0	0	0	4	0	1	4	1	6	1	0	0	1	2
91	2	6	3	2	0	0	0	0	0	0	0	0	0	0	0	1	1	0	4	0	1	4	1	6	1	0	0	1	2
66	1	2	3	2	0	0	1	0	0	0	0	0	0	1	0	0	0	0	4	0	1	4	1	6	1	0	0	1	2
66	1	2	3	2	0	0	1	0	0	0	0	0	0	1	0	0	0	0	4	0	1	4	1	6	1	0	0	1	2
75	1	6	3	2	1	0	0	0	0	1	0	0	0	0	0	0	0	0	2	1	1	2	2	5	1	1	0	0	2
80	1	6	3	2	0	1	0	0	0	1	0	0	0	0	0	0	0	0	2	1	1	2	2	5	1	1	0	0	2
69	2	2	3	2	0	0	1	0	0	0	1	0	0	0	0	0	0	0	2	1	1	2	2	5	1	1	0	0	2
73	1	2	3	2	1	0	0	0	0	1	0	0	0	0	0	0	0	0	2	0	1	2	2	5	1	1	0	0	2
84	1	2	2	2	1	1	0	0	0	0	0	0	0	0	0	0	0	0	2	0	1	2	2	5	1	0	1	0	2
75	2	6	1	2	1	1	0	0	0	0	0	0	0	0	0	0	0	0	2	1	1	2	2	5	1	0	1	0	2
84	1	2	2	2	1	1	0	0	0	0	0	0	0	0	0	0	0	0	2	0	1	2	2	5	1	0	1	0	2
75	2	6	1	2	1	1	0	0	0	0	0	0	0	0	0	0	0	0	2	1	1	2	2	5	1	0	1	0	2
84	1	2	2	2	1	1	0	0	0	0	0	0	0	0	0	0	0	0	2	0	1	2	2	5	1	0	1	0	2
75	2	6	1	2	1	1	0	0	0	0	0	0	0	0	0	0	0	0	2	1	1	2	2	5	1	0	1	0	2
65	1	2	3	2	1	0	0	0	1	0	0	0	0	0	0	0	0	0	2	0	1	2	2	5	1	1	0	0	2
79	1	1	1	2	0	1	1	0	0	0	0	0	0	0	0	0	0	0	2	1	1	1	2	4	1	0	1	0	2
65	2	6	2	2	0	0	1	1	0	0	0	0	0	0	0	0	0	0	2	0	1	2	2	5	1	1	1	0	3
73	1	2	3	2	1	0	0	0	0	1	0	0	0	0	0	0	0	0	2	0	1	2	2	5	1	1	1	0	3
70	1	6	3	2	1	0	0	0	1	0	0	0	0	0	0	0	0	0	2	1	1	2	2	5	0	1	1	1	3
65	1	2	3	2	1	0	0	0	1	0	0	0	0	0	0	0	0	0	2	0	1	2	2	5	1	0	1	1	3
70	1	5	4	2	1	0	0	0	1	0	0	0	0	0	0	0	0	0	2	1	1	2	2	5	1	0	1	1	3
67	1	6	2	2	0	1	0	0	0	0	0	0	0	0	0	0	0	1	3	0	1	6	3	10	1	0	1	1	3
62	2	3	4	2	0	0	0	1	0	0	1	0	0	0	0	0	0	0	5	1	1	5.5	2	8.5	1	0	1	1	3
73	2	6	2	2	1	0	0	0	0	0	0	0	1	0	0	0	0	0	3	1	3	3	2	8	0	1	1	1	3
78	2	5	3	2	0	0	0	0	0	1	1	0	0	0	0	0	0	0	4	0	1	3	4	8	1	0	1	1	3
68	2	6	1	2	1	1	0	0	0	0	0	0	0	0	0	0	0	0	3	0	1	3	3	7	1	0	1	1	3
69	2	1	1	2	0	1	0	0	0	0	1	0	0	0	0	0	0	0	3	0	1	3	3	7	0	1	1	1	3
61	2	5	2	2	1	0	0	0	0	0	0	0	0	1	0	0	0	0	5	0	1	7	5	13	1	0	1	1	3
60	1	6	3	2	1	1	0	0	0	0	0	0	0	0	0	0	0	0	4	0	1	5	4	10	1	0	1	1	3
65	2	6	3	2	1	1	0	0	0	0	0	0	0	0	0	0	0	0	5	1	1	5.5	2	8.5	1	0	1	1	3
74	2	5	3	2	0	0	0	1	0	0	1	0	0	0	0	0	0	0	5	1	1	5.5	2	8.5	0	1	1	1	3
69	2	6	1	2	0	1	0	0	0	0	0	0	0	0	0	0	0	1	2	0	3	3	2	8	1	1	1	0	3
69	2	6	1	2	0	1	0	0	0	0	0	0	0	0	0	0	0	1	2	0	3	3	2	8	1	1	1	0	3
84	2	6	2	2	0	1	0	0	0	0	0	0	0	0	0	1	0	0	2	1	1	1	2	4	1	0	1	1	3
62	1	2	1	2	1	0	1	0	0	0	0	0	0	0	0	0	0	0	2	1	1	2	1	4	1	0	1	1	3
75	1	6	3	2	1	1	0	0	0	0	0	0	0	0	0	0	0	0	2	0	1	1	2	4	1	0	1	1	3
84	2	6	2	2	0	1	0	0	0	0	0	0	0	0	0	1	0	0	2	1	1	1	2	4	0	1	1	1	3
70	2	6	1	2	1	1	0	0	0	0	0	0	0	0	0	0	0	0	2	1	1	1	2	4	1	1	1	0	3
84	2	6	2	2	0	1	0	0	0	0	0	0	0	0	0	1	0	0	2	1	1	1	2	4	1	0	1	1	3
82	1	6	3	2	1	0	0	0	0	0	0	1	0	0	0	0	0	0	2	1	1	2	0	3	1	0	1	1	3
82	1	6	3	2	1	0	0	0	0	0	0	1	0	0	0	0	0	0	2	1	1	2	0	3	0	1	1	1	3
82	1	6	3	2	1	0	0	0	0	0	0	1	0	0	0	0	0	0	2	1	1	2	0	3	1	1	1	0	3
68	2	5	4	2	1	0	0	0	0	0	0	0	1	0	0	0	0	0	4	1	7	8	4	19	1	0	1	1	3
68	2	5	4	2	1	0	0	0	0	0	0	0	1	0	0	0	0	0	4	1	7	7	4	18	1	0	1	1	3
63	2	2	4	2	1	0	0	0	0	0	0	0	0	0	0	0	0	1	5	0	3	6.5	7	16.5	1	0	1	1	3
68	2	5	4	2	1	0	0	0	0	0	0	0	1	0	0	0	0	0	4	1	7	5	4	16	1	0	1	1	3
61	2	5	2	2	1	0	0	0	0	0	0	0	0	1	0	0	0	0	5	0	1	5	5	11	1	0	1	1	3
75	1	6	1	2	1	0	0	0	1	0	0	0	0	0	0	0	0	0	5	1	1	5	5	11	1	0	1	1	3
90	2	6	1	2	1	0	0	0	0	0	0	0	1	0	0	0	0	0	5	1	5	10	5	20	1	0	1	1	3
90	2	6	1	2	1	0	0	0	0	0	0	0	1	0	0	0	0	1	5	1	5	10	5	20	1	0	1	1	3
90	2	6	1	2	1	0	0	0	0	0	0	0	1	0	0	0	0	1	5	1	5	10	5	20	1	0	1	1	3
90	2	6	1	2	1	0	0	0	0	0	0	0	1	0	0	0	1	1	5	1	5	10	5	20	1	0	1	1	3
72	2	2	1	2	1	0	0	0	0	0	0	0	1	0	0	0	0	0	4	1	7	8	4	19	1	1	0	1	3
83	2	6	1	2	0	0	0	0	0	0	0	0	0	0	0	1	1	0	5	1	4	7	3	14	1	0	1	1	3
79	2	5	1	2	0	0	1	0	0	0	1	0	0	0	0	0	0	0	4	1	1	6	5	12	1	1	1	0	3
79	2	5	1	2	0	0	1	0	0	0	1	0	0	0	0	0	0	0	4	1	1	6	5	12	1	1	1	0	3
79	2	5	1	2	0	0	1	0	0	0	1	0	0	0	0	0	0	0	5	1	1	6	5	12	1	1	1	0	3
78	2	6	1	2	1	0	0	1	0	0	0	0	0	0	0	0	0	0	4	1	1	6	4	11	1	1	1	0	3
61	2	6	4	2	0	1	0	0	0	0	1	0	0	0	0	0	0	0	4	0	1	5	4	10	1	0	1	1	3
61	2	6	4	2	0	1	0	0	0	0	1	0	0	0	0	0	0	0	4	0	1	5	4	10	1	0	1	1	3
61	2	6	4	2	0	1	0	0	0	0	1	0	0	0	0	0	0	0	4	0	1	5	4	10	1	0	1	1	3
73	2	2	2	2	1	0	0	0	0	1	0	0	0	0	0	0	0	0	3	1	1	5	3	9	1	0	1	1	3
73	2	2	2	2	1	0	0	0	0	1	0	0	0	0	0	0	0	0	3	1	1	5	3	9	1	0	1	1	3
73	2	2	2	2	1	0	0	0	0	1	0	0	0	0	0	0	0	0	3	1	1	5	3	9	1	0	1	1	3
84	1	6	2	2	0	0	0	0	1	0	0	1	0	0	0	0	0	0	4	1	1	4	4	9	1	0	1	1	3
68	2	6	1	2	1	1	0	0	0	0	0	0	0	0	0	0	0	0	3	1	1	4	3	8	1	0	1	1	3
68	2	6	1	2	1	1	0	0	0	0	0	0	0	0	0	0	0	0	3	1	1	4	3	8	1	0	1	1	3
78	1	6	1	2	1	0	0	1	0	0	0	0	0	0	0	0	0	0	3	1	1	3	3	7	1	1	1	0	3
78	1	6	1	2	1	0	0	1	0	0	0	0	0	0	0	0	0	0	3	1	1	3	3	7	1	1	1	0	3
64	2	6	3	2	1	1	0	0	0	0	0	0	0	0	0	0	0	0	3	0	1	3	3	7	1	0	1	1	3
68	2	2	4	2	0	1	0	0	0	0	1	0	0	0	0	0	0	0	3	1	1	3	3	7	1	1	1	0	3
64	2	6	3	2	1	1	0	0	0	0	0	0	0	0	0	0	0	0	3	0	1	3	3	7	1	0	1	1	3
64	2	6	3	2	1	1	0	0	0	0	0	0	0	0	0	0	0	0	3	0	1	3	3	7	1	0	1	1	3
68	2	6	1	2	1	1	0	0	0	0	0	0	0	0	0	0	0	0	3	0	1	3	3	7	1	1	0	1	3
68	2	2	4	2	0	1	0	0	0	0	1	0	0	0	0	0	0	0	3	1	1	3	3	7	1	1	1	0	3
68	2	2	4	2	0	1	0	0	0	0	1	0	0	0	0	0	0	0	3	1	1	3	3	7	1	1	1	0	3
62	2	6	1	2	1	1	0	0	0	0	0	0	0	0	0	0	0	0	2	0	1	3	2	6	1	0	1	1	3
60	1	6	3	2	1	0	1	0	0	0	0	0	0	0	0	0	0	0	2	1	1	2	2	5	1	0	1	1	3
60	1	6	3	2	1	0	1	0	0	0	0	0	0	0	0	0	0	0	2	1	1	2	2	5	1	0	1	1	3
60	1	6	3	2	1	0	1	0	0	0	0	0	0	0	0	0	0	0	2	1	1	2	2	5	1	0	1	1	3
60	1	6	3	2	1	0	1	0	0	0	0	0	0	0	0	0	0	0	2	1	1	2	2	5	1	0	1	1	3
84	1	2	2	2	1	1	0	0	0	0	0	0	0	0	0	0	0	0	2	0	1	2	2	5	1	1	1	0	3
75	2	6	1	2	1	1	0	0	0	0	0	0	0	0	0	0	0	0	2	1	1	2	2	5	1	1	1	0	3
70	1	6	3	2	1	0	0	0	1	0	0	0	0	0	0	0	0	0	2	1	1	2	2	5	1	1	1	0	3
65	1	2	3	2	1	0	0	0	1	0	0	0	0	0	0	0	0	0	2	0	1	2	2	5	1	1	1	0	3
70	1	5	4	2	1	0	0	0	1	0	0	0	0	0	0	0	0	0	2	1	1	2	2	5	1	1	1	0	3
70	2	6	1	2	1	1	0	0	0	0	0	0	0	0	0	0	0	0	2	1	1	2	0	3	1	0	1	1	3
63	1	6	1	2	1	0	1	0	0	0	0	0	0	0	0	0	0	0	3	1	1	3	1	5	1	1	1	1	4
79	2	5	1	2	1	1	0	0	0	0	0	0	0	0	0	0	0	0	2	1	1	1	2	4	1	1	1	1	4
79	2	5	1	2	1	1	0	0	0	0	0	0	0	0	0	0	0	0	2	1	1	1	2	4	1	1	1	1	4
68	2	5	4	2	1	0	0	0	0	0	0	0	1	0	0	0	0	0	4	1	7	6	4	17	1	1	1	1	4
60	2	6	4	2	1	0	0	0	0	0	0	0	1	0	0	0	0	0	4	1	7	6	4	17	1	1	1	1	4
81	2	6	1	2	1	0	0	0	0	0	0	0	0	0	0	0	0	1	6	1	1	9	6	16	1	1	1	1	4
81	2	6	1	2	1	0	0	0	0	0	0	0	0	0	0	0	0	1	6	1	1	9	6	16	1	1	1	1	4
72	2	2	1	2	1	0	0	0	0	0	0	0	1	0	0	0	0	0	4	1	7	7	4	18	1	1	1	1	4
72	2	2	1	2	1	0	0	0	0	0	0	0	1	0	0	0	0	0	4	1	7	8	2	17	1	1	1	1	4
73	2	6	2	2	1	0	0	0	0	0	0	0	1	0	0	0	0	0	3	1	5	6	5	16	1	1	1	1	4
63	1	6	1	2	1	0	1	0	0	0	0	0	0	0	0	0	0	0	3	1	1	3	1	5	1	1	1	1	4
63	1	6	1	2	1	0	1	0	0	0	0	0	0	0	0	0	0	0	3	1	1	3	1	5	1	1	1	1	4
79	1	1	1	2	0	1	1	0	0	0	0	0	0	0	0	0	0	0	2	1	1	1	2	4	1	1	1	1	4
79	2	5	1	2	1	1	0	0	0	0	0	0	0	0	0	0	0	0	2	1	1	1	2	4	1	1	1	1	4
79	1	1	1	2	0	1	1	0	0	0	0	0	0	0	0	0	0	0	2	1	1	1	2	4	1	1	1	1	4
66	2	6	2	2	1	0	0	0	0	0	0	0	1	0	0	0	0	0	3	1	6	8	0	14	1	1	1	1	4
75	1	6	1	2	1	0	0	0	1	0	0	0	0	0	0	0	0	0	5	1	1	5	5	11	1	1	1	1	4
68	2	6	1	2	1	1	0	0	0	0	0	0	0	0	0	0	0	0	3	1	1	5	3	9	1	1	1	1	4
84	1	6	2	2	0	0	0	0	1	0	0	1	0	0	0	0	0	0	4	1	1	4	4	9	1	1	1	1	4
84	1	6	2	2	0	0	0	0	1	0	0	1	0	0	0	0	0	0	4	1	1	4	4	9	1	1	1	1	4
64	2	6	3	2	1	1	0	0	0	0	0	0	0	0	0	0	0	0	3	0	1	3	3	7	1	1	1	1	4
65	2	6	2	2	0	0	1	1	0	0	0	0	0	0	0	0	0	0	2	0	1	2	2	5	1	1	1	1	4
90	2	6	1	3	1	0	0	0	0	1	0	1	0	0	0	0	0	0	6	1	8	5.5	8	21.5	0	0	0	0	0
76	1	6	2	3	1	1	0	0	1	0	0	0	0	0	0	0	0	0	6	1	1	8	6	15	0	0	0	0	0
76	1	6	2	3	1	1	0	0	1	0	0	0	0	0	0	0	0	0	6	1	1	8	6	15	0	0	0	0	0
76	1	6	2	3	1	1	0	0	1	0	0	0	0	0	0	0	0	0	6	1	1	8	6	15	0	0	0	0	0
90	2	6	1	3	1	0	0	0	0	1	0	1	0	0	0	0	0	0	6	1	1	5.5	8	14.5	0	0	0	0	0
77	2	5	2	3	1	0	1	0	0	0	0	0	0	0	0	0	1	0	5	1	1	5	5	11	0	0	0	0	0
77	2	5	2	3	1	0	1	0	0	0	0	0	0	0	0	0	1	0	5	1	1	5	5	11	0	0	0	0	0
77	2	5	2	3	1	0	1	0	0	0	0	0	0	0	0	0	1	0	5	1	1	5	5	11	0	0	0	0	0
62	1	6	1	3	1	0	0	0	0	0	0	1	0	0	0	1	0	0	3	1	1	5	3	9	0	0	0	0	0
74	2	6	1	3	0	1	1	1	0	0	0	0	0	0	0	0	0	0	3	1	1	5	3	9	0	0	0	0	0
62	1	6	1	3	1	0	0	0	0	0	0	1	0	0	0	1	0	0	3	1	1	5	3	9	0	0	0	0	0
70	2	1	1	3	1	0	1	0	0	1	0	0	0	0	0	0	0	0	4	1	1	4	4	9	0	0	0	0	0
70	2	1	1	3	1	0	1	0	0	1	0	0	0	0	0	0	0	0	4	1	1	4	4	9	0	0	0	0	0
70	2	1	1	3	1	0	1	0	0	1	0	0	0	0	0	0	0	0	4	1	1	4	4	9	0	0	0	0	0
74	2	6	1	3	0	1	1	1	0	0	0	0	0	0	0	0	0	0	3	1	1	3	3	7	0	0	0	0	0
62	1	6	1	3	1	0	0	0	0	0	0	1	0	0	0	1	0	0	3	1	1	3	3	7	0	0	0	0	0
74	2	6	1	3	0	1	1	1	0	0	0	0	0	0	0	0	0	0	3	1	1	3	3	7	0	0	0	0	0
73	2	5	1	3	1	0	1	1	0	0	0	0	0	0	0	0	0	0	2	0	1	1	2	4	0	0	0	0	0
73	2	5	1	3	1	0	1	1	0	0	0	0	0	0	0	0	0	0	2	0	1	1	2	4	0	0	0	0	0
73	2	5	1	3	1	0	1	1	0	0	0	0	0	0	0	0	0	0	2	0	1	1	2	4	0	0	0	0	0
64	1	6	2	3	1	0	0	0	0	0	0	0	0	0	1	0	0	1	2	1	1	1	0	2	0	0	0	0	0
64	1	6	2	3	1	0	0	0	0	0	0	0	0	0	1	0	0	1	2	1	1	1	0	2	0	0	0	0	0
63	2	2	4	3	1	0	1	0	0	0	0	0	0	0	0	0	0	1	5	0	1	6.5	7	14.5	0	0	1	0	1
80	2	6	1	3	0	0	1	0	0	0	0	0	0	0	0	0	1	1	5	0	1	7	6	14	1	0	0	0	1
82	1	2	2	3	1	0	0	0	1	1	0	0	0	0	0	0	0	0	7	1	1	7	4	12	1	0	0	0	1
65	2	6	3	3	1	1	1	0	0	1	0	0	0	0	0	1	0	1	5	0	1	4	3	8	1	0	0	0	1
83	2	2	1	3	1	1	1	0	0	0	0	0	0	0	0	0	0	0	4	1	1	3	3	7	1	0	0	0	1
83	1	2	1	3	1	1	1	0	0	0	0	0	0	0	0	0	0	0	4	1	1	3	3	7	1	0	0	0	1
83	1	2	1	3	1	1	1	0	0	0	0	0	0	0	0	0	0	0	4	1	1	3	3	7	1	0	0	0	1
83	1	2	1	3	1	1	1	0	0	0	0	0	0	0	0	0	0	0	4	1	1	3	3	7	1	0	0	0	1
66	2	5	2	3	1	0	0	0	0	0	0	1	0	1	0	0	0	0	2	1	1	2	2	5	1	0	0	0	1
66	2	5	2	3	1	0	0	0	0	0	0	1	0	1	0	0	0	0	2	1	1	2	2	5	1	0	0	0	1
75	2	6	1	3	0	1	0	1	0	0	0	0	0	0	1	0	0	0	3	1	1	1	3	5	0	1	0	0	1
75	2	6	1	3	0	1	0	1	0	0	0	0	0	0	1	0	0	0	3	1	1	1	3	5	0	1	0	0	1
75	2	6	1	3	0	1	0	1	0	0	0	0	0	0	1	0	0	0	3	1	1	1	3	5	0	1	0	0	1
77	1	2	3	3	0	0	1	0	1	1	0	0	0	0	0	0	0	0	4	1	1	6	4	11	0	1	0	1	2
77	1	2	3	3	0	0	1	0	1	1	0	0	0	0	0	0	0	0	4	1	1	6	4	11	0	1	0	1	2
62	1	6	1	3	0	1	0	0	1	1	0	0	0	0	0	0	0	0	5	1	1	5	5	11	1	0	1	0	2
62	1	6	1	3	0	1	0	0	1	1	0	0	0	0	0	0	0	0	5	1	1	5	5	11	1	0	1	0	2
61	2	6	4	3	1	0	0	0	0	0	0	1	0	1	0	0	0	0	4	0	1	5	4	10	1	1	0	0	2
77	2	1	1	3	1	0	1	0	0	0	1	0	0	0	0	0	0	0	4	0	1	4	4	9	1	0	1	0	2
80	1	6	1	3	1	0	1	0	1	0	0	0	0	0	0	0	0	0	3	1	1	4	3	8	1	0	0	1	2
80	1	6	1	3	1	0	1	0	1	0	0	0	0	0	0	0	0	0	3	1	1	4	3	8	1	0	0	1	2
80	1	6	1	3	1	0	1	0	1	0	0	0	0	0	0	0	0	0	3	1	1	4	3	8	1	0	0	1	2
80	1	6	1	3	1	0	1	0	1	0	0	0	0	0	0	0	0	0	3	1	1	4	3	8	1	0	0	1	2
70	2	5	4	3	0	1	1	0	0	0	0	0	0	0	1	0	0	0	3	1	1	3	3	7	1	0	0	1	2
70	2	5	4	3	0	1	1	0	0	0	0	0	0	0	1	0	0	0	3	1	1	3	3	7	1	0	0	1	2
70	2	5	4	3	0	1	1	0	0	0	0	0	0	0	1	0	0	0	3	1	1	3	3	7	1	0	0	1	2
66	2	5	2	3	1	0	0	0	0	0	0	1	0	1	0	0	0	0	2	1	1	2	2	5	1	1	0	0	2
66	2	5	1	3	1	0	0	0	0	0	0	0	0	1	1	0	0	0	3	1	1	3	1	5	1	0	1	0	2
66	2	5	1	3	1	0	0	0	0	0	0	0	0	1	1	0	0	0	3	1	1	3	1	5	1	0	1	0	2
70	2	6	3	3	1	1	0	1	0	0	0	0	0	0	0	0	0	0	2	0	1	1	2	4	1	0	1	0	2
82	1	2	2	3	1	0	0	0	1	1	0	0	0	0	0	0	0	0	7	1	1	7	4	12	1	0	1	1	3
70	2	6	1	3	1	0	0	0	0	0	0	0	1	0	0	0	1	0	3.5	1	4	3.5	4	11.5	1	0	1	1	3
62	1	6	1	3	0	1	0	0	1	1	0	0	0	0	0	0	0	0	4	1	1	5	5	11	0	1	1	1	3
75	1	6	1	3	1	1	0	0	1	0	0	0	0	0	0	0	0	0	5	1	1	5	5	11	1	0	1	1	3
61	2	6	4	3	1	0	0	0	0	0	0	1	0	1	0	0	0	0	4	0	1	5	4	10	1	0	1	1	3
61	2	6	4	3	1	0	0	0	0	0	0	1	0	1	0	0	0	0	4	0	1	5	4	10	0	1	1	1	3
90	2	6	1	3	1	0	0	0	0	1	0	1	0	0	0	0	0	0	6	1	1	5.5	8	14.5	0	1	1	1	3
74	2	3	1	3	1	1	0	0	0	0	0	0	1	0	0	0	0	0	4	1	4	6	4	14	1	0	1	1	3
72	1	2	2	3	1	0	0	0	1	1	0	0	0	0	0	0	0	0	4	1	3	7	4	14	1	0	1	1	3
72	1	2	2	3	1	0	0	0	1	1	0	0	0	0	0	0	0	0	4	1	3	7	4	14	1	0	1	1	3
72	1	2	2	3	1	0	0	0	1	1	0	0	0	0	0	0	0	0	4	1	3	7	4	14	0	1	1	1	3
72	1	2	2	3	1	0	0	0	1	1	0	0	0	0	0	0	0	0	4	1	3	7	4	14	1	1	1	0	3
65	2	6	3	3	1	1	1	0	0	1	0	0	0	0	0	1	0	1	5	0	4	7	3	14	1	1	1	0	3
80	2	6	1	3	0	0	1	0	0	0	0	0	0	0	0	0	1	1	5	0	1	8	4	13	0	1	1	1	3
80	2	6	1	3	0	0	1	0	0	0	0	0	0	0	0	0	1	1	5	0	1	5	7	13	1	0	1	1	3
82	1	2	2	3	1	0	0	0	1	1	0	0	0	0	0	0	0	0	7	1	1	7	5	13	1	0	1	1	3
77	1	2	3	3	0	0	1	0	1	1	0	0	0	0	0	0	0	0	4	1	1	6	4	11	0	1	1	1	3
65	2	6	3	3	1	1	1	0	0	1	0	0	0	0	0	1	0	1	5	0	4	4	3	11	1	0	1	1	3
74	2	3	1	3	1	1	0	0	0	0	0	0	1	0	0	0	0	0	4	1	7	8	4	19	1	0	1	1	3
81	2	5	1	3	0	0	0	0	0	1	0	0	1	1	0	0	0	0	4	1	6	8	3	17	1	0	1	1	3
80	2	6	2	3	1	1	0	0	0	0	0	0	1	0	0	0	0	0	4	1	7	5	4	16	1	0	1	1	3
61	2	5	2	3	1	1	0	0	0	0	0	0	0	1	0	0	0	0	5	0	1	5	5	11	1	0	1	1	3
75	1	6	1	3	1	1	0	0	1	0	0	0	0	0	0	0	0	0	5	1	1	5	5	11	1	0	1	1	3
75	1	6	1	3	1	1	0	0	1	0	0	0	0	0	0	0	0	0	5	1	1	5	5	11	1	0	1	1	3
83	2	6	1	3	0	0	0	0	0	1	0	0	0	0	0	1	1	0	5	1	4	5.5	4	13.5	1	0	1	1	3
80	2	4	1	3	1	1	0	0	0	0	1	0	0	0	0	0	0	0	6	1	1	6	6	13	1	0	1	1	3
80	2	4	1	3	1	1	0	0	0	0	1	0	0	0	0	0	0	0	6	1	1	6	6	13	1	0	1	1	3
79	2	5	1	3	0	0	1	0	0	0	1	0	0	0	1	0	0	0	5	1	1	6	5	12	1	1	1	0	3
80	1	6	1	3	0	0	1	0	1	0	0	0	0	1	0	0	0	0	3	1	4	6	1	11	1	0	1	1	3
77	2	1	1	3	1	0	1	0	0	0	1	0	0	0	0	0	0	0	4	0	1	4	4	9	1	1	1	0	3
77	2	1	1	3	1	0	1	0	0	0	1	0	0	0	0	0	0	0	4	0	1	4	4	9	1	1	1	0	3
66	1	6	2	3	1	0	0	0	0	0	0	0	0	0	1	0	0	1	3	1	1	6	1	8	1	0	1	1	3
80	1	6	1	3	0	0	1	0	1	0	0	0	0	1	0	0	0	0	3	1	1	6	1	8	1	0	1	1	3
75	1	6	1	3	0	0	1	0	1	0	0	0	0	1	0	0	0	0	3	1	1	6	1	8	1	0	1	1	3
62	2	1	3	3	0	1	0	1	0	0	0	1	0	0	0	0	0	0	2	1	1	1	2	4	1	0	1	1	3
62	2	1	3	3	0	1	0	1	0	0	0	1	0	0	0	0	0	0	2	1	1	1	2	4	1	0	1	1	3
62	2	1	3	3	0	1	0	1	0	0	0	1	0	0	0	0	0	0	2	1	1	1	2	4	1	0	1	1	3
64	1	6	2	3	1	0	0	0	0	0	0	0	0	0	1	0	0	1	2	1	1	1	0	2	1	0	1	1	3
83	1	5	4	3	0	0	1	0	0	0	0	0	0	0	0	0	1	1	2	1	1	1	0	2	1	0	1	1	3
70	2	6	1	3	1	0	0	0	0	0	0	0	1	0	0	0	1	0	3.5	1	5	4	4	13	1	1	1	1	4
82	1	2	2	3	1	0	0	0	1	1	0	0	0	0	0	0	0	0	7	1	1	7	5	13	1	1	1	1	4
70	2	6	1	3	1	0	0	0	0	0	0	0	1	0	0	0	1	0	3.5	1	5	3.5	4	12.5	1	1	1	1	4
70	2	6	1	3	1	0	0	0	0	0	0	0	1	0	0	0	1	0	3.5	1	5	3.5	4	12.5	1	1	1	1	4
66	2	5	1	3	1	0	0	0	0	0	0	0	0	1	1	0	0	0	3	1	1	3	1	5	1	1	1	1	4
78	2	1	1	3	1	0	0	0	0	0	0	0	0	1	1	0	0	0	3	1	1	3	1	5	1	1	1	1	4
70	2	6	3	3	1	1	0	1	0	0	0	0	0	0	0	0	0	0	2	0	1	1	2	4	1	1	1	1	4
70	2	6	3	3	1	1	0	1	0	0	0	0	0	0	0	0	0	0	2	0	1	1	2	4	1	1	1	1	4
63	2	2	4	3	1	0	0	0	0	0	0	0	0	0	0	0	1	1	5	0	1	6.5	7	14.5	1	1	1	1	4
80	2	4	1	3	1	1	0	0	0	0	1	0	0	0	0	0	0	0	6	1	1	6	6	13	1	1	1	1	4
78	1	3	2	4	1	0	0	0	1	0	0	0	1	0	0	0	1	0	5	0	5	9	5	19	0	0	0	0	0
62	1	6	1	4	1	0	0	0	1	0	0	0	1	0	0	0	1	0	5	0	5	9	5	19	0	0	0	0	0
78	1	3	2	4	1	0	0	0	1	0	0	0	1	0	0	0	1	0	5	0	5	9	5	19	0	0	0	0	0
70	1	6	4	4	1	1	1	0	1	0	0	0	0	0	0	0	0	0	7	0	1	8	5	14	0	0	0	1	1
79	1	6	1	4	1	0	1	0	1	1	0	0	0	0	0	0	0	0	5	1	1	6	5	12	0	1	0	0	1
68	1	5	2	4	1	1	1	0	1	0	0	0	0	0	0	0	0	0	2	1	1	4	2	7	1	0	0	0	1
68	2	6	1	4	1	1	0	0	0	0	0	1	0	1	0	0	0	0	3	1	1	3	3	7	0	1	0	0	1
68	2	6	1	4	1	1	0	0	0	0	0	1	0	1	0	0	0	0	3	1	1	3	3	7	0	1	0	0	1
68	2	6	1	4	1	1	0	0	0	0	0	1	0	1	0	0	0	0	3	1	1	3	3	7	0	1	0	0	1
69	2	6	1	4	1	1	1	0	0	0	1	0	0	0	0	0	0	0	4	0	1	4	4	9	1	0	1	0	2
69	2	6	1	4	1	1	1	0	0	0	1	0	0	0	0	0	0	0	4	0	1	4	4	9	1	0	1	0	2
79	1	6	1	4	1	0	1	0	1	1	0	0	0	0	0	0	0	0	5	1	1	6	5	12	1	1	1	0	3
79	1	6	1	4	1	0	1	0	1	1	0	0	0	0	0	0	0	0	5	1	1	6	5	12	1	1	1	0	3
61	2	6	4	4	1	1	0	0	0	0	0	0	1	0	0	0	0	1	4	1	7	8	4	19	1	0	1	1	3
75	1	6	1	4	1	0	0	0	1	0	0	0	0	1	1	0	0	0	5	1	1	5	5	11	1	0	1	1	3
83	2	6	1	4	0	0	0	0	0	0	0	0	0	1	1	1	1	0	5	1	8	5.5	4	17.5	1	0	1	1	3
78	2	5	3	4	1	1	1	0	1	0	0	0	0	0	0	0	0	0	7	1	1	9	7	17	1	0	1	1	3
78	2	5	3	4	1	1	1	0	1	0	0	0	0	0	0	0	0	0	7	1	1	9	7	17	1	0	1	1	3
68	2	6	2	4	0	1	0	0	0	1	0	0	0	0	0	1	0	1	5	0	4	7	3	14	0	1	1	1	3
68	2	6	2	4	0	1	0	0	0	1	0	0	0	0	0	1	0	1	5	0	4	4.5	4	12.5	0	1	1	1	3
68	2	6	2	4	0	1	0	0	0	1	0	0	0	0	0	1	0	1	5	0	1	7	4	12	0	1	1	1	3
62	1	6	1	4	0	1	0	0	1	1	0	0	0	0	1	0	0	0	5	1	1	5	5	11	1	1	1	0	3
69	2	6	1	4	1	1	1	0	0	0	1	0	0	0	0	0	0	0	4	0	1	4	4	9	1	1	1	0	3
68	1	5	2	4	1	1	1	0	1	0	0	0	0	0	0	0	0	0	2	1	1	4	2	7	1	1	1	0	3
75	2	1	1	4	1	1	0	0	0	0	0	0	1	0	0	0	0	1	5	1	5	6	4	15	1	1	1	1	4
75	2	1	1	4	1	1	0	0	0	0	0	0	1	0	0	0	0	1	4	1	8	3	3	14	1	1	1	1	4
68	1	5	2	4	1	1	1	0	1	0	0	0	0	0	0	0	0	0	2	1	1	4	2	7	1	1	1	1	4
70	1	6	4	4	1	1	1	0	1	0	0	0	0	0	0	0	0	0	7	0	1	8	9	18	1	1	1	1	4
70	1	6	4	4	1	1	1	0	1	0	0	0	0	0	0	0	0	0	7	0	1	8	9	18	1	1	1	1	4
70	2	5	2	4	1	1	1	0	0	0	1	0	0	0	0	0	0	0	3	1	1	3	1	5	1	1	1	1	4
78	2	5	3	4	1	1	1	0	1	0	0	0	0	0	0	0	0	0	7	1	1	9	7	17	1	1	1	1	4
62	2	3	4	4	0	0	0	1	0	0	1	0	0	0	0	0	1	1	5	1	1	5.5	4	10.5	1	1	1	1	4
91	1	1	1	5	1	1	1	0	1	0	0	0	0	0	0	0	0	1	3	1	3	4	2	9	0	0	0	0	0
75	1	6	3	5	1	1	1	0	1	1	0	0	0	0	0	0	0	0	6	1	1	7	8	16	1	0	0	0	1
63	1	2	1	5	1	1	1	0	1	0	0	0	0	0	0	0	0	1	3	1	1	3	1	5	1	0	1	0	2
77	1	6	2	5	1	1	1	0	1	1	0	0	0	0	0	0	0	0	9	0	1	13	9	23	1	1	1	0	3
77	1	6	2	5	1	1	1	0	1	1	0	0	0	0	0	0	0	0	9	0	1	13	7	21	1	1	1	0	3
80	2	5	1	5	1	1	1	0	1	1	0	0	0	0	0	0	0	0	9	1	1	10	8	19	0	1	1	1	3
91	1	1	1	5	1	1	1	0	1	0	0	0	0	0	0	0	0	1	3	1	4	4	2	10	1	0	1	1	3
91	1	1	1	5	1	1	1	0	1	0	0	0	0	0	0	0	0	1	3	1	4	4	2	10	1	0	1	1	3
64	2	5	1	5	1	1	1	0	0	0	0	0	0	0	1	0	0	1	4	1	4	4	4	12	0	1	1	1	3
72	1	6	1	5	1	1	1	0	1	0	0	0	0	0	0	0	0	1	7	1	1	9	9	19	1	0	1	1	3
75	1	6	3	5	1	1	1	0	1	1	0	0	0	0	0	0	0	0	6	1	3	7	8	18	1	0	1	1	3
72	1	6	1	5	1	1	1	0	1	0	0	0	0	0	0	0	0	1	6	1	1	7	9	17	1	0	1	1	3
76	2	6	3	5	1	0	0	1	0	1	0	0	0	0	0	1	0	1	5	1	4	8	5	17	1	0	1	1	3
76	2	6	3	5	1	0	0	1	0	1	0	0	0	0	0	1	0	1	5	1	4	8	5	17	1	0	1	1	3
76	2	6	3	5	1	0	0	1	0	1	0	0	0	0	0	1	0	1	5	1	1	7	3	11	1	0	1	1	3
65	2	1	1	5	1	1	1	0	0	0	0	0	0	0	1	0	0	1	3	1	1	3	1	5	1	0	1	1	3
65	2	1	1	5	1	1	1	0	0	0	0	0	0	0	1	0	0	1	3	1	1	3	1	5	1	0	1	1	3
65	2	1	1	5	1	1	1	0	0	0	0	0	0	0	1	0	0	1	3	1	1	3	1	5	1	0	1	1	3
80	1	6	1	5	1	1	1	0	1	0	0	0	0	0	0	0	0	1	3	1	1	3	1	5	1	0	1	1	3
75	1	6	3	5	1	1	1	0	1	1	0	0	0	0	0	0	0	0	6	1	1	7	8	16	1	1	1	1	4
82	2	2	1	5	1	0	1	0	1	0	0	0	0	0	0	0	1	1	10	1	1	12	12	25	1	1	1	1	4
77	1	6	2	5	1	1	1	0	1	1	0	0	0	0	0	0	0	0	9	0	1	13	9	23	1	1	1	1	4
72	1	6	1	5	1	1	1	0	1	0	0	0	0	0	0	0	0	1	9	1	1	12	9	22	1	1	1	1	4
80	2	5	1	5	1	1	1	0	1	1	0	0	0	0	0	0	0	0	9	1	1	10	8	19	1	1	1	1	4
80	2	5	1	5	1	1	1	0	1	1	0	0	0	0	0	0	0	0	9	1	1	10	8	19	1	1	1	1	4
82	2	2	1	6	1	0	1	0	1	1	0	1	0	1	0	0	0	0	10	1	1	12	12	25	1	1	1	1	4
82	2	2	1	7	1	0	1	0	1	0	0	0	1	1	0	0	1	1	10	1	5	10	12	27	1	1	1	1	4
